# Supplementary material for: Residual Tau-Fluvalinate in Honey Bee Colonies Is Coupled with Evidence for Selection for Varroa destructor Resistance to Pyrethroids
Source: Insects. 2021 Aug 14;12(8):731. doi: 10.3390/insects12080731 (PMC8397018; doi:10.3390/insects12080731)
Supplement: Supplementary file 1 [file insects-12-00731-s001.zip]

Archive with 1 entries (1 files):
- insects-1328656-SI.pdf
